# Supplementary material for: Prevalence of Carbapenem Resistance Genes among Acinetobacter baumannii Isolated from a Teaching Hospital in Taiwan
Source: Antibiotics (Basel). 2023 Aug 23;12(9):1357. doi: 10.3390/antibiotics12091357 (PMC10525170; doi:10.3390/antibiotics12091357)
Supplement: Supplementary file 1 [file antibiotics-12-01357-s001.zip]

Archive with 1 entries (1 files):
- antibiotics-2506831-supplementary.docx
